# Supplementary material for: Anticholinesterase Activity of Methanolic Extract of Amorpha fruticosa Flowers and Isolation of Rotenoids and Putrescine and Spermidine Derivatives
Source: Plants (Basel). 2024 Apr 24;13(9):1181. doi: 10.3390/plants13091181 (PMC11085544; doi:10.3390/plants13091181)
Supplement: Supplementary file 1 [file plants-13-01181-s001.zip]

Archive with 1 entries (1 files):
- plants-2955523-supplementary.pdf
